# Supplementary material for: Development and Validation of a Questionnaire to Measure Adherence to a Mediterranean-Type Diet in Youth
Source: Nutrients. 2024 Aug 18;16(16):2754. doi: 10.3390/nu16162754 (PMC11356957; doi:10.3390/nu16162754)
Supplement: Supplementary file 1 [file nutrients-16-02754-s001.zip]

Archive with 1 entries (1 files):
- nutrients-3137450-supplementary.pdf
